# Supplementary material for: Identification of a Developmental Switch in Information Transfer between Whisker S1 and S2 Cortex in Mice
Source: J Neurosci. 2022 Jun 1;42(22):4435–48. doi: 10.1523/JNEUROSCI.2246-21.2022 (PMC9172289; doi:10.1523/JNEUROSCI.2246-21.2022)
Supplement: Figure 1-1 — The onset times of evoked responses in wS1 and wS2, the duration at the half-maximal amplitude of VSDI in both regions, the evoked peak amplitude in the center of both regions and the wS1/wS2 ratios in different age groups (P1, P3, P6, and P14) are indicated in the tables. The values of mean and s.e.m for each group, the p values and t values of paired T test, the significance of one-way ANOVA with Bonferroni's multiple comparison test are also indicated in the tables. Download Figure 1-1, XLSX file. [file ns-JN-RM-2246-21-s01.xlsx]

## Sheet: Sheet1
Figure1C - response onset (ms)											The extended data Figure1-1 supports Figure1. The onset times of evoked responses in wS1 and wS2, the duration at the half-maximal amplitude of VSDI in both regions, the evoked peak amplitude in the center of both regions and the wS1/wS2 ratios in different age groups (P1, P3, P6, and P14) are indicated in the tables. The values of mean and s.e.m for each group, the p-values and t-values of paire…
	P1		P3-5		P6-8		P14
	wS1	wS2	wS1	wS2	wS1	wS2	wS1	wS2
	107	165	64	107	34	43	12	16
	76	105	55	106	33	45	12	15
	98	132	54	83	21	42	12	15
	65	114	67	136	25	28	10	16
	92	109	56	112	27	42	12	15
	118	194	65	134	24	39	9	13
			56	74	30	61
			51	105	33	60
Mean	92.6667	136.5	58.5	107.125	28.375	45	11.1667	15
sem	7.99861	14.5985	2.09591	7.63553	1.71065	3.84522	0.542627	0.447214
	P1 wS1 vs wS2		P3-5 wS1 vs wS2		P6-8 wS1 vs wS2		P14 wS1 vs wS2
	p value	t value	p value	t value	p value	t value	p value	t value
Paired t test	0.0041	5.00739	0.0001	7.6308	0.0015	5.063	0.0005	8.032
Figure1D - Duration at half amplitude (ms)
	P1	P3-5	P6-8	P14		One-way analysis of variance
	wS1	wS1	wS1	wS1		P value			< 0.0001
	297	324	516	33		Bonferroni's Multiple Comparison Test			Significant
	546	400	439	30		P1-wS1 vs P3-5-wS1			ns
	394	525	260	63		P1-wS1 vs P6-8-wS1			ns
	616	386	143	63		P1-wS1 vs P14-wS1			***
	421	359	410	40		P3-5-wS1 vs P6-8-wS1			ns
	541	306	285	36		P3-5-wS1 vs P14-wS1			***
		522	293			P6-8-wS1 vs P14-wS1			***
		560	318
Mean	469.167	422.75	333	44.1667
sem	48.3855	34.9636	41.4496	6.10692
	P1	P3-5	P6-8	P14		One-way analysis of variance
	wS2	wS2	wS2	wS2		P value			< 0.0001
	375	416	318	37		Bonferroni's Multiple Comparison Test			Significant
	605	424	373	37		P1-wS2 vs P3-5-wS2			ns
	265	595	326	70		P1-wS2 vs P6-8-wS2			*
	372	437	179	66		P1-wS2 vs P14-wS2			***
	434	547	384	48		P3-5-wS2 vs P6-8-wS2			***
	546	461	285	38		P3-5-wS2 vs P14-wS2			***
		474	245			P6-8-wS2 vs P14-wS2			***
		477	241
Mean	432.833	478.875	293.875	49.3333
sem	50.8799	22.0352	24.8053	6.16261
Figure1E - wS1 peak amplitude (%deltaF/F0)
	P1	P3-5	P6-8	P14		One-way analysis of variance
	wS1	wS1	wS1	wS1		P value			0.0044
	0.3444	0.7871	0.3421	0.6742		Bonferroni's Multiple Comparison Test			Significant
	0.7497	0.8407	0.4682	0.844		P1-wS1 vs P3-5-wS1			*
	0.1919	0.5688	0.5147	0.5363		P1-wS1 vs P6-8-wS1			ns
	0.3813	0.4766	0.3918	0.635		P1-wS1 vs P14-wS1			*
	0.1948	0.5566	0.6594	0.6962		P3-5-wS1 vs P6-8-wS1			ns
	0.2675	0.5881	0.5617	0.553		P3-5-wS1 vs P14-wS1			ns
		0.8025	0.5153			P6-8-wS1 vs P14-wS1			ns
		0.4165	0.4023
Mean	0.37242	0.660057	0.493314	0.67714
sem	0.0929472	0.0549734	0.0399415	0.045564
Figure1F - wS2 peak amplitude (%deltaF/F0)
	P1	P3-5	P6-8	P14		One-way analysis of variance
	wS2	wS2	wS2	wS2		P value			< 0.0001
	0.062	0.2943	0.5124	0.5479		Bonferroni's Multiple Comparison Test			Significant
	0.1679	0.1598	0.3441	0.645		P1-wS2 vs P3-5-wS2			ns
	0.1004	0.2259	0.4341	0.3919		P1-wS2 vs P6-8-wS2			***
	0.1724	0.1397	0.2593	0.4023		P1-wS2 vs P14-wS2			***
	0.1026	0.1185	0.5824	0.4581		P3-5-wS2 vs P6-8-wS2			**
	0.0986	0.1288	0.4676	0.4059		P3-5-wS2 vs P14-wS2			**
		0.5465	0.5123			P6-8-wS2 vs P14-wS2			ns
		0.2427	0.337
Mean	0.117317	0.232025	0.43115	0.475183
sem	0.0178006	0.0500371	0.0385855	0.0414188
Figure1G - wS1/wS2 ratio
	P1	P3-5	P6-8	P14		One-way analysis of variance
	wS1/wS2	wS1/wS2	wS1/wS2	wS1/wS2		P value			0.0006
	5.55484	2.67448	0.667642	1.23052		Bonferroni's Multiple Comparison Test			Significant
	4.46516	5.26095	1.36065	1.30853		P1 vs P3-5			ns
	1.91135	2.51793	1.18567	1.36846		P1 vs P6-8			*
	2.21172	3.4116	1.51099	1.57842		P1 vs P14			ns
	1.89864	4.69705	1.13221	1.51976		P3-5 vs P6-8			**
	2.71298	4.56599	1.20124	1.36241		P3-5 vs P14			*
		1.46843	1.00586			P6-8 vs P14			ns
		1.71611	1.19377
Mean	3.12578	3.28907	1.15725	1.39468
sem	0.62399	0.504932	0.0880183	0.0533875
