# Supplementary material for: Identification of a Developmental Switch in Information Transfer between Whisker S1 and S2 Cortex in Mice
Source: J Neurosci. 2022 Jun 1;42(22):4435–48. doi: 10.1523/JNEUROSCI.2246-21.2022 (PMC9172289; doi:10.1523/JNEUROSCI.2246-21.2022)
Supplement: Figure 2-1 — Evoked peak amplitude in the center of wS1 and wS2 for different age groups and wS1/wS2 ratio are indicated in the tables. The values of mean and s.e.m for each group, the p values of Mann–Whitney test are also indicated in the tables. Download Figure 2-1, XLSX file. [file ns-JN-RM-2246-21-s02.xlsx]

## Sheet: Sheet1
Figure2C - wS1 peak (%deltaF/F0)										The extended data Figure2-1 supports Figure2. Evoked peak amplitude in the center of wS1 and wS2 for different age groups and wS1/wS2 ratio are indicated in the tables. The values of mean and s.e.m for each group, the p-values of Mann Whitney test are also indicated in the tables.
	P0-2	P3-5	P6-8	P14-16	P25-56		Mann Whitney test	P value
	wS1	wS1	wS1	wS1	wS1		P0-2 vs P3-5	0.0206
	10.505	7.8	11.475	2.955	2.795		P3-5 vs P6-8	0.0022
	3.3075	6.5	15.5575	2.35	2.43		P6-8 vs P14-16	< 0.0001
	2.525	8.3	11.16	3.41333	4.43		P6-8 vs P25-56	0.0011
	6.02	4.8	9.74	4.505	2.8
		14.6	10.214	2.7025	1.9
		4.6175	37.85	4.44
		2.205	21.43	4.60667
		5.8	14.1	4.51333
		4.6	36.99	7.475
		11.2	9.3	4.88
		7.7	14.5	5.195
			7.7	3.575
			7.1
			14.75
			8.075
			9.4
Mean	5.58937	7.10205	14.9588	4.21757	2.871
sem	1.80153	1.04038	2.37494	0.397082	0.423002
Figure2D - wS2 peak (%deltaF/F0)
	P0-2	P3-5	P6-8	P14-16	P25-56		Mann Whitney test	P value
	wS2	wS2	wS2	wS2	wS2		P0-2 vs P6-8	0.0123
	2.845	1.2	2.655	1.99	1.945		P3-5 vs P6-8	0.0012
	0.6525	1.5	5.5475	2.05	2.27		P6-8 vs P25-56	0.0011
	0.49	2.6	2.705	2.49333	2.37667
	0.8	0.9	2.525	3.4525	1.7
		2.2	2.512	2.3075	1.8
		1.175	17.3	3.095
		0.465	7.59	3.86
		3.7	2.7	3.96
		2.2	15.65	6.305
		4	3.26667	3.855
		2.4	4.53333	3.95
			3.225	2.3
			3
			7.35
			2.9
			3.675
Mean	1.19687	2.03091	5.44591	3.30153	2.01833
sem	0.55301	0.338665	1.15284	0.353439	0.131553
Figure2E - wS1/wS2 ratio
	P0-2	P3-5	P6-8	P14-16	P25-56		Mann Whitney test	P value
	wS1/wS2 ratio	wS1/wS2 ratio	wS1/wS2 ratio	wS1/wS2 ratio	wS1/wS2 ratio		P0-2 vs P6-8	0.0206
	3.69244	6.5	4.32203	1.48493	1.43702		P6-8 vs P14-16	< 0.0001
	5.06897	4.33333	2.80442	1.14634	1.07048		P6-8 vs P25-56	0.0011
	5.15306	3.19231	4.12569	1.36898	1.86396
	7.525	5.33333	3.85743	1.30485	1.64706
		6.63636	4.06608	1.17118	1.05556
		3.92979	2.18786	1.43457
		4.74193	2.82345	1.19344
		1.56757	5.18015	1.13973
		2.09091	2.36358	1.18557
		2.8	2.84694	1.26589
		3.20833	3.19853	1.31519
			2.3876	1.55435
			2.36667
			2.0068
			2.78448
			2.55782
Mean	5.35987	4.03035	3.11747	1.29708	1.41481
sem	0.795587	0.503759	0.229314	0.0402094	0.158712
