# Supplementary material for: Identification of a Developmental Switch in Information Transfer between Whisker S1 and S2 Cortex in Mice
Source: J Neurosci. 2022 Jun 1;42(22):4435–48. doi: 10.1523/JNEUROSCI.2246-21.2022 (PMC9172289; doi:10.1523/JNEUROSCI.2246-21.2022)
Supplement: Figure 5-1 — Peak amplitude of VSDI in wS1,wS2 and wS1/wS2 ratio, P7 thalamocortical fluorescent signals in wS1 and wS2 and their ratio values are indicated in the table. The values of mean and s.e.m for each group, the p values of the Mann–Whitney test are also indicated in the table. Download Figure 5-1, XLSX file. [file ns-JN-RM-2246-21-s04.xlsx]

## Sheet: Sheet1
Figure5C - wS1 amplitude (deltF/F0)									The extended data Figure5-1 supports Figure5. Peak amplitude of VSDI in wS1,wS2 and wS1/wS2 ratio, P7 thalamocortical fluorescent signals in wS1 and wS2 and their ratio values are indicated in the table. The values of mean and s.e.m for each group, the p-values of the Mann Whitney test are also indicated in the table.
	P3-5	P3-5	P6-8	P6-8		Mann Whitney test
	wS1-WT	wS1-KO	wS1-WT	wS1-KO
	0.7871	0.2634	0.3421	0.2736		wS1-WT-P3-5 vs wS1-KO-P3-5
	0.8407	0.0909	0.4682	0.2894		P value	0.0019
	0.5688	0.1083	0.5147	0.2579
	0.4766	0.108	0.3918	0.3095		wS1-WT-P6-8 vs wS1-KO-P6-8
	0.5566	0.5838	0.6594	0.368		P value	0.0021
	0.5881	0.1661	0.5617	0.1629
	0.8025	0.2882	0.5153	0.2487		wS1-WT-P3-5 vs wS1-WT-P6-8
	0.4165	0.2924	0.4023	0.4357		P value	0.0499
				0.2919
				0.4338
Mean	0.629613	0.237637	0.481937	0.30714
sem	0.0565105	0.0576677	0.0364132	0.0267907
Figure5D - wS2 amplitude (deltF/F0)
	P3-5	P3-5	P6-8	P6-8		Mann Whitney test
	wS2-WT	wS2-KO	wS2-WT	wS2-KO
	0.2943	0.0753	0.5124	0.1401		wS2-WT-P3-5 vs wS2-KO-P3-5
	0.1598	0.0495	0.3441	0.1148		P value	0.0207
	0.2259	0.0547	0.4341	0.1087
	0.1397	0.0444	0.2593	0.1175		wS2-WT-P6-8 vs wS2-KO-P6-8
	0.1185	0.2689	0.5824	0.2021		P value	< 0.0001
	0.1288	0.0642	0.4676	0.1002
	0.5974	0.0827	0.5123	0.1054		wS2-WT-P3-5 vs wS2-WT-P6-8
	0.2427	0.1636	0.337	0.2489		P value	0.0148
				0.0886
				0.1452
Mean	0.238388	0.100412	0.43115	0.13715
sem	0.0558199	0.0275342	0.0385855	0.0160574
Figure5E - wS1/wS2 ratio
	P3-5	P3-5	P6-8	P6-8		Mann Whitney test
	WT	KO	WT	KO
	2.67448	3.49801	0.667642	1.95289		WT-P3-5 vs WT-P6-8
	5.26095	1.83636	1.36065	2.52091		P value	0.0006
	2.51793	1.97989	1.18567	2.37258
	3.4116	2.43243	1.51099	2.63404		WT-P6-8 vs KO-P6-8
	4.69705	2.17107	1.13221	1.82088		P value	< 0.0001
	4.56599	2.58723	1.20124	1.62575
	1.34332	3.48488	1.00586	2.35958		WT-P3-5 vs KO-P3-5
	1.71611	1.78729	1.19377	1.7505		P value	0.3823
				3.29458
				2.9876		KO-P3-5 vs KO-P6-8
						P value	0.6334
Mean	3.27343	2.47214	1.15725	2.33193
sem	0.513163	0.242718	0.0880183	0.174088
Figure5G – P7 thalamocortical input fluorescence
	S1 Wt	S1 KO	S2 WT	S2 KO		Mann Whitney test
	16.896	21.662	29.771	14.982
	19.32	13.407	43.127	25.666		S1 Wt vs S1 KO
	27.714	15.75	19.651	26.179		P value	0.0073
	18.614	15.657	17.221	7.144
	21.732	5.08	30.768	10.504		S2 Wt vs S2 KO
	14.564	6.785	48.887	13.27		P value	0.0205
	35.024	12.263	19.827	19.654
	14.521	12.192	28.354
	28.268
	17.766
	21.067
Mean	21.4078	12.8495	29.7007	16.7713
sem	1.9365	1.85253	4.0213	2.77469
Figure5H – P7 thalamocortical input fluorescence wS1/wS2
	S1/S2 wt	S1/S2 KO				Mann Whitney test
	0.70963	0.92687
	0.716917	0.720511				WT vs KO
	0.964948	0.713765				P value	0.7789
	1.16278	0.833803
	0.677712	0.730975
	0.778483	0.960796
	0.86324	0.763382
	0.997687
Mean	0.858924	0.807157
sem	0.0604454	0.0386054
