# Supplementary material for: Identification of a Developmental Switch in Information Transfer between Whisker S1 and S2 Cortex in Mice
Source: J Neurosci. 2022 Jun 1;42(22):4435–48. doi: 10.1523/JNEUROSCI.2246-21.2022 (PMC9172289; doi:10.1523/JNEUROSCI.2246-21.2022)
Supplement: Figure 6-1 — The mean firing rate of wS2 and wS1 evoked response in L2-3, L4, and L5 during the period of 0-100ms and 100-1000ms after the onset of the whisker stimulation of P3-P5 and P6-P8 age groups in the control and TTX injection in S1 condition. Paired t test was used to compare between control and TTX for 0-100ms and 100-1000ms. Mean, s.e.m., p values and t values are indicated in the table below. Download Figure 6-1, XLSX file. [file ns-JN-RM-2246-21-s05.xlsx]

## Sheet: Sheet1
	wS1											wS2									The extended data Figure6-1 supports Figure6. The mean ﬁring rate of wS2 and wS1 evoked response in L2-3, L4, and L5 during the period of 0-100ms and 100-1000ms after the onset of the whisker stimulation of P3-5 and P6-8 age groups in the control and TTX injection in S1 condition. Paired t-test was used to compare between control and TTX for 0-100ms and 100-1000ms. Mean, s.e.m., p-values and t-va…
	evoked MUA mean firing rate (spikes/s)											evoked MUA mean firing rate (spikes/s)
	P3-5				P6-8							P3-5				P6-8
	L2/3											L2/3
	0-100ms	0-100ms	100-1000ms	100-1000ms	0-100ms	0-100ms	100-1000ms	100-1000ms				0-100ms	0-100ms	100-1000ms	100-1000ms	0-100ms	0-100ms	100-1000ms	100-1000ms
	control	TTX	control	TTX	control	TTX	control	TTX				control	TTX	control	TTX	control	TTX	control	TTX
	103.5	0	46.5	0	90.2	0	213.889	0				0	0	0.0555556	0.166667	94.3	98.5	45.9667	29.7778
	5.7	0.4	0.0555556	0.111111	32.3	0	30.1222	0				34.6	25.2	12.9333	3.86667	20	21.6	22.8778	5.5
	0.75	0.9	0.347222	0	17.7	0	3.31111	0.0555556				0	0	0.0555556	0	11.9	12.6	17.0667	5.65556
	25	0	15.3333	0	22.9	0.4	8.12222	0				0	0	0	0	17.2	14.1	10.3111	2.6
	17.2	3	2.81111	0.333333	3.9	0	6.38889	0				5	5.5	0.777778	3	6.6	7	14.5444	5.27778
	108.3	0	21.2444	0	18	0.5	5.38889	0				6	8.8	1	1.35556	1	0	0.555556	0.111111
					4.5	0	8.21111	0				4.8	1.66667	0.522222	0.185185	0	0	0.5	0
					29	1.5	7	0.277778								32	52	8.05556	4.45556
					59.6	0	16.9889	0								59	83.1	21.4444	14.3778
Mean	43.4083	0.716667	14.3819	0.0740741	30.9	0.266667	33.2691	0.037037			mean	7.2	5.88095	2.19206	1.22487	26.8889	32.1	15.7025	7.5284
sem	20.0743	0.479178	7.33865	0.0549348	9.2619	0.167498	22.7444	0.0307095			sem	4.67598	3.46207	1.79629	0.604519	10.3899	12.3104	4.6423	3.11818
	P value	t value	P value	t value	P value	t value	P value	t value				P value	t value	P value	t value	P value	t value	P value	t value
Paired t test	0.0894	2.10323	0.1096	1.94306	0.0109	3.30025	0.1822	1.46076			Paired t test	0.4134	0.881286	0.5132	0.697107	0.1492	1.59571	0.004	3.99
	P3-5				P6-8							P3-5				P6-8
	L4											L4
	0-100ms	0-100ms	100-1000ms	100-1000ms	0-100ms	0-100ms	100-1000ms	100-1000ms				0-100ms	0-100ms	100-1000ms	100-1000ms	0-100ms	0-100ms	100-1000ms	100-1000ms
	control	TTX	control	TTX	control	TTX	control	TTX				control	TTX	control	TTX	control	TTX	control	TTX
	90.4	0	35.2889	0	81.7	0	223.333	0.0555556				8.2	5.4	9.2	8.56667	137.2	154.9	43.7667	33.1111
	111.6	1.5	53.4889	0.611111	55.7	2	69.8555	0				50.3	37.1	22.5778	12.3222	90	58.1	34.4778	10.8778
	67.6	0.4	11.8556	0	77.2	0	71.4556	0.222222				89.5	59.7	17.8333	16.8111	72.5	57.9	28.1111	12.6778
	1.75	0.3	0.277778	0.211111	141.8	0.4	134.056	0.166667				70.125	61.6	8.73611	18.0444	27.3	23	12.9444	3.64444
	87.2	0	62.6333	0	27.3	0.4	36.8556	0				73.7	79.8	25.8111	33.9778	22.7	22.1	16.0889	7.66667
	21.2	0	1.42222	0	79.4	0	35.3222	0				72.8	76.5	15.2444	16.6111	40.3	18.4	19.8	4.51111
	144	8.8	32.0556	1.07778	87.9	0.5	135.922	0				85.3	84.6667	12.1333	13	30.7	4.5	13.3667	0.611111
					48.1	2	16.1	0.277778								78.7	92.9	21.5333	14.9
					140.3	0	68.9556	0								92.2	121.9	26.5333	16.9555
Mean	74.8214	1.57143	28.146	0.271429	82.1556	0.588889	87.9839	0.0802469			mean	64.275	57.8238	15.9337	17.0476	65.7333	61.5222	24.0691	11.6617
sem	18.7725	1.22138	9.32753	0.159158	12.8411	0.275098	21.8132	0.0371654			sem	10.481	10.6322	2.47551	3.08031	12.8095	17.2898	3.42658	3.23548
	P value	t value	P value	t value	P value	t value	P value	t value				P value	t value	P value	t value	P value	t value	P value	t value
Paired t test	0.0066	4.07281	0.024	2.99935	0.0002	6.28928	0.0038	4.02884			Paired t test	0.2141	1.39148	0.6631	-0.453042	0.5707	0.591198	< 0.0001	7.22
	P3-5				P6-8							P3-5				P6-8
	L5											L5
	0-100ms	0-100ms	100-1000ms	100-1000ms	0-100ms	0-100ms	100-1000ms	100-1000ms				0-100ms	0-100ms	100-1000ms	100-1000ms	0-100ms	0-100ms	100-1000ms	100-1000ms
	control	TTX	control	TTX	control	TTX	control	TTX				control	TTX	control	TTX	control	TTX	control	TTX
	2.5	0	1.94444	0	56.1	0.5	28.3778	0.0555556				0.8	1	2.46667	2.66667	47.6	59	13.7667	10.4111
	10.5	0	5.38889	0.0555556	6.5	0	2.5	0				9.2	5.3	6.58889	1.8	7.3	0.6	7.77778	0.544444
	2	0	0.888889	0	11.4	0.8	14.5778	0.277778				16.3	1.9	4.91111	1.84444	14.9	8.8	9.9	3.41111
	67.25	18	16.9444	4.16667	40	0.4	47.3778	0.0555556				3.75	4.7	1.38889	2.75556	5.5	3	4.5	0.666667
	2.5	0	1.22222	0.0555556	32.4	0	55.1667	0				0	0	1.94444	3.95556	0.5	0	1.94444	4.8
	2.5	0	2.16667	0	17.4	0	9.84444	0				0.5	0	1.16667	0.166667	56.3	74.4	13.4444	6.07778
	3.2	0	1.86667	0	7.3	0	24.7	0				1.9	3.33333	1.44444	1.48148	6.4	2.3	5.28889	0.966667
					5	6.7	1.27778	1.7								2.5	5.2	2.55556	1.81111
					72.1	0	35.2667	0								5.2	7.6	6.86667	3.76667
Mean	12.9214	2.57143	4.34603	0.611111	27.5778	0.933333	24.3432	0.232099			mean	4.63571	2.31905	2.84444	2.09577	16.2444	17.8778	7.33827	3.60617
sem	9.12487	2.57143	2.17224	0.592675	8.08276	0.727438	6.38044	0.18591			sem	2.28068	0.82021	0.788885	0.449059	6.91271	9.36654	1.44247	1.0679
	P value	t value	P value	t value	P value	t value	P value	t value				P value	t value	P value	t value	P value	t value	P value	t value
Paired t test	0.1668	1.57273	0.0589	2.3272	0.0129	3.18718	0.0058	3.72631			Paired t test	0.3158	1.09427	0.4458	0.815857	0.5716	0.58988	0.0092	3.41
