# Supplementary material for: Identification of a Developmental Switch in Information Transfer between Whisker S1 and S2 Cortex in Mice
Source: J Neurosci. 2022 Jun 1;42(22):4435–48. doi: 10.1523/JNEUROSCI.2246-21.2022 (PMC9172289; doi:10.1523/JNEUROSCI.2246-21.2022)
Supplement: Figure 7-1 — P16 and P25-P56 age groups in the control and TTX injection in S1 condition. Paired t test was used to compare between control and TTX for 0-100ms and 100-1000ms. Mean, s.e.m., p values and t values are indicated in the table below. P14-P16 detailed analysis for every 10ms is shown in the lower table. P values are also indicated by using a paired T test comparing control and TTX for every 10ms after the onset of whisker deflection. Download Figure 7-1, XLSX file. [file ns-JN-RM-2246-21-s06.xlsx]

## Sheet: Sheet1
	wS1											wS2									The extended data Figure7-1 supports Figure7. P16 and P25-P56 age groups in the control and TTX injection in S1 condition. Paired t-test was used to compare between control and TTX for 0-100ms and 100-1000ms. Mean, s.e.m., p-values and t-values are indicated in the table below. P14-16 detailed analysis for every 10ms is shown in the lower table. P-values are also indicated by using a paired T-tes…
	evoked MUA mean firing rate (spikes/s)											evoked MUA mean firing rate (spikes/s)
	P14-16				P25-56							P14-16				P25-56
	L2/3											L2/3
	0-100ms	0-100ms	100-1000ms	100-1000ms	0-100ms	0-100ms	100-1000ms	100-1000ms				0-100ms	0-100ms	100-1000ms	100-1000ms	0-100ms	0-100ms	100-1000ms	100-1000ms
	control	TTX	control	TTX	control	TTX	control	TTX				control	TTX	control	TTX	control	TTX	control	TTX
	217.5	56.5	34.4556	9.16667	114.9	1.5	9.87778	0				177.6	108.1	8.18889	3.11111	210.8	165	54.5111	55.2111
	207.9	1	12.2	0.0555556	65.5	0	6.18889	0				197.9	156.8	10.0444	7.64444	180.5	184.4	23.8778	32.3778
	85.3	0.8	2.85556	0.333333	198.5	7.5	60.1556	1.94444				101.5	81.6	3.27778	5.37778	175.4	180.6	67.3778	66.5333
	245.4	0	58.7222	0	152.5	0.5	10.3444	0.611111				123.6	81.1	12.7333	13.8778	185	180.3	30.8111	21.5222
	226.8	5	26.5667	0.222222	139.66	7.3	27.0089	2.3				144.5	116.2	21.9444	15.6333	156.3	156.9	27.1889	15.3444
	117.2	0	8.03333	0								184.3	198.5	25.3333	28.6556
	197.4	0	42.1667	0								87.7	101.3	5.77778	12.6333
	204.2	0	21.9333	0								118	86	6.52222	2.11111
	200.9	0	24.2	0								95.9	82	10.5778	15.6111
Mean	189.178	7.03333	25.6815	1.08642	134.212	3.36	22.7151	0.971111			Mean	136.778	112.4	11.6	11.6284	181.6	173.44	40.7533	38.1978
sem	17.5322	6.20672	5.8591	1.01083	21.8991	1.66721	10.0279	0.486263			sem	13.7289	13.4836	2.4747	2.75369	8.78618	5.30684	8.56085	9.81473
	P value	t value	P value	t value	P value	t value	P value	t value				P value	t value	P value	t value	P value	t value	P value	t value
Paired t test	< 0.0001	10.5511	0.0028	4.25935	0.0033	6.29462	0.0875	2.25132			Paired t test	0.0262	2.72128	0.9837	0.0179629	0.4416	0.853197	0.5201	0.698943
	P14-16				P25-56							P14-16				P25-56
	L4											L4
	0-100ms	0-100ms	100-1000ms	100-1000ms	0-100ms	0-100ms	100-1000ms	100-1000ms				0-100ms	0-100ms	100-1000ms	100-1000ms	0-100ms	0-100ms	100-1000ms	100-1000ms
	control	TTX	control	TTX	control	TTX	control	TTX				control	TTX	control	TTX	control	TTX	control	TTX
	168.4	108.5	109.533	66.3333	199.8	3	87.5333	0				156.1	97	39.1222	32.0111	168.7	145.4	70.9889	73.9889
	213.1	8	132.711	0.166667	156.5	0	31.5111	0				146.5	163.8	49.5333	32.7778	146.3	185.7	23.8667	30.3222
	238.2	0.9	95.6	0.388889	164	3	75.6778	2.22222				155.1	159.8	15.6	27.5222	120.2	123.9	47.4444	58.4778
	202.3	0	82.0222	0	168.9	7	66.7889	1.27778				94.8	66.8	22.5778	19.9667	186.5	184.4	39.8222	31.8333
	203.8	22.5	82.2222	0.166667	126	13.5	50.8778	2.05556				139.2	130.2	48.5444	36.4	176.6	165.4	34.3889	19.4222
	242.2	5	41.6222	0								169.8	238	41.3333	50.9444
	156.6	0	63.3111	0								104.7	73.5	51.9111	53.5111
	186.6	0	71.6111	0								118.9	122.9	52.3556	18.5333
	169.4	0	48.5444	0								95.2	97.2	47.4778	53.1778
Mean	197.844	16.1	80.7975	7.45062	163.04	5.3	62.4778	1.11111			Mean	131.144	127.689	40.9395	36.0938	159.66	160.96	43.3022	42.8089
sem	10.1295	11.806	9.65268	7.36047	11.8349	2.33238	9.7829	0.480804			sem	9.46759	17.8917	4.42192	4.54217	11.8841	11.8253	7.9152	10.102
	P value	t value	P value	t value	P value	t value	P value	t value				P value	t value	P value	t value	P value	t value	P value	t value
Paired t test	< 0.0001	10.2167	< 0.0001	7.56534	0.0003	11.7543	0.0032	6.30151			Paired t test	0.7791	0.290092	0.3465	1.00083	0.908	0.123104	0.9221	0.102977
	P14-16				P25-56							P14-16				P25-56
	L5											L5
	0-100ms	0-100ms	100-1000ms	100-1000ms	0-100ms	0-100ms	100-1000ms	100-1000ms				0-100ms	0-100ms	100-1000ms	100-1000ms	0-100ms	0-100ms	100-1000ms	100-1000ms
	control	TTX	control	TTX	control	TTX	control	TTX				control	TTX	control	TTX	control	TTX	control	TTX
	203.2	90	50	23.1889	191.1	6.5	31	0.0555556				190.3	141.8	52.3111	47.5222	144	98.6	27.2111	28.8333
	97.6	1.5	5.55556	0.111111	131.1	32.4	38.2222	1.55556				114.1	122.6	22.4333	16.9333	189.7	194.7	48.8222	68.7222
	199.8	1.5	31.5444	0.444444	202.6	11.7	63.6556	2.77778				129.9	125.2	7.45556	21.3333	137	147.6	34.7	33.4444
	137	0.4	19.5778	0.111111	248.9	45.1	54.2778	4.87778				97.1	66.4	14.4333	13.5556	160.5	145.2	29.0111	31.1667
	145.9	19.4	21.5444	0.233333	169.5	12.6	35.6	0.933333				110.7	100.9	27.9444	20.5111	150	156.2	34.5333	24.5444
	177.5	22	23.4556	0.166667								136.2	190.2	26.1556	37.3556
	110.3	3	20.2889	0								146.5	118.5	34.8556	34.5
	131.6	0	21.4556	0								171.4	132.4	33.6556	22.2667
	139.2	1.6	30.2444	0								80.4	82.9	37.4889	39.4111
Mean	149.122	15.4889	24.8519	2.69506	188.64	21.66	44.5511	2.04			Mean	130.733	120.1	28.5259	28.1543	156.24	148.46	34.8556	37.3422
sem	12.3729	9.7307	3.99949	2.56217	19.377	7.33448	6.17818	0.836502			sem	11.6808	11.9066	4.40657	3.91827	9.21046	15.3223	3.79336	7.98191
	P value	t value	P value	t value	P value	t value	P value	t value				P value	t value	P value	t value	P value	t value	P value	t value
Paired t test	< 0.0001	13.3087	< 0.0001	8.76995	0.0009	8.92411	0.0016	7.67074			Paired t test	0.333769	1.02858	0.897247	0.133302	0.4965	0.747178	0.6363	0.51094
	P14-16-L2/3 detail analysis
	10ms mean firing rate after onset of whisker deflection (spikes/s)
	control
	0-10ms	10-20ms	20-30ms	30-40ms	40-50ms	50-60ms	60-70ms	70-80ms	80-90ms	90-100ms	100-110ms	110-120ms	120-130ms	130-140ms	140-150ms	150-160ms	160-170ms	170-180ms	180-190ms	190-200ms
	12	46	296	305	280	212	217	168	87	55	30	48	31	31	2	0	5	0	10	10
	5	1	252	243	269	258	268	290	200	115	104	77	57	33	33	29	16	8	21	10
	0	0	16	127	198	164	162	118	149	81	24	15	11	5	10	0	0	2	12	11
	5	25	296	232	155	152	137	123	67	44	45	37	22	8	7	0	0	1	14	5
	6	23	249	281	246	189	180	114	84	73	63	33	38	67	47	26	12	19	26	37
	23	38	184	283	288	239	238	242	177	131	136	123	101	66	77	96	53	46	64	33
	20	2	193	232	177	103	55	58	15	22	5	0	10	0	0	0	0	0	0	0
	0	18	242	299	229	142	125	70	34	21	8	6	1	0	0	0	0	0	0	0
	23	12	193	244	180	124	70	49	31	33	13	5	0	3	2	0	5	0	0	0
Mean	10.4444	18.3333	213.444	249.556	224.667	175.889	161.333	136.889	93.7778	63.8889	47.5556	38.2222	30.1111	23.6667	19.7778	16.7778	10.1111	8.44444	16.3333	11.7778
sem	3.13188	5.47976	28.354	18.0032	16.3911	17.5067	24.2281	27.6272	22.3102	13.184	15.2234	13.4151	10.8018	9.09212	9.02432	10.6716	5.69952	5.14272	6.72062	4.64811
	TTX
	0-10ms	10-20ms	20-30ms	30-40ms	40-50ms	50-60ms	60-70ms	70-80ms	80-90ms	90-100ms	100-110ms	110-120ms	120-130ms	130-140ms	140-150ms	150-160ms	160-170ms	170-180ms	180-190ms	190-200ms
	10	19	231	265	251	110	51	41	7	0	0	0	5	5	5	0	1	8	6	8
	5	12	211	285	180	153	197	196	137	116	105	64	63	52	28	54	17	39	38	8
	0	0	13	147	172	136	131	95	74	48	26	16	14	8	6	19	5	10	0	3
	5	33	274	171	119	48	47	48	38	28	6	8	10	0	0	5	12	22	10	3
	5	10	178	267	232	141	89	82	87	71	80	66	63	69	61	33	19	42	26	22
	14	17	196	270	293	307	231	228	224	205	149	173	171	159	145	102	105	101	99	81
	0	13	311	270	169	87	67	44	39	13	2	0	0	5	5	19	6	13	12	5
	0	1	172	273	172	87	84	41	24	6	5	0	6	5	4	0	0	0	0	0
	21	38	199	214	121	45	59	59	41	23	8	21	16	5	0	0	0	5	0	3
Mean	6.66667	15.8889	198.333	240.222	189.889	123.778	106.222	92.6667	74.5556	56.6667	42.3333	38.6667	38.6667	34.2222	28.2222	25.7778	18.3333	26.6667	21.2222	14.7778
sem	2.39212	4.28967	27.6657	16.8133	19.3953	26.2767	22.2172	23.5549	22.7408	22.1873	18.3719	18.8878	18.3848	17.6264	16.0137	11.2889	11.0905	10.4934	10.6377	8.54689
Paired t test
P value	0.130315	0.692391	0.468489	0.453092	0.00737921	0.0233989	0.0175578	0.017651	0.239898	0.552854	0.417048	0.965626	0.380276	0.368009	0.307498	0.0221376	0.191522	0.0120315	0.33269	0.628308
t value	1.68584	0.410249	0.761007	0.788576	3.562	2.7944	2.98159	2.97812	1.26964	0.619441	0.855713	-0.0444623	-0.928571	-0.954015	-1.08989	-2.83037	-1.42664	-3.23141	-1.03102	-0.503312
