# Supplementary material for: Identification of a Developmental Switch in Information Transfer between Whisker S1 and S2 Cortex in Mice
Source: J Neurosci. 2022 Jun 1;42(22):4435–48. doi: 10.1523/JNEUROSCI.2246-21.2022 (PMC9172289; doi:10.1523/JNEUROSCI.2246-21.2022)
Supplement: Figure 8-1 — wS2 evoked MUA mean firing rate (spike/s) for every 100ms after the onset of whisker deflection in L2-3, L4, and L5 of P3-P5, P6-P8, P14-P16. Paired T test was used to compare between control and TTX for every 100ms after the onset of whisker deflection. P values are indicated in the table below. One star (*) indicates p < 0.05 and two stars (**) indicate p < 0.01. Download Figure 8-1, XLSX file. [file ns-JN-RM-2246-21-s07.xlsx]

## Sheet: Sheet1
P3-5-L2/3	10Hz-2sec stimulation (spikes/s)																					The extended data Figure8-1 supports Figure8. wS2 evoked MUA mean firing rate (spike/s) for every 100ms after the onset of whisker deflection in L2-3, L4 and L5 of P3-5, P6-8, P14-16. Paired T-test was used to compare between control and TTX for every 100ms after the onset of whisker deflection. P-values are indicated in the table below. One star (*) indicates p<0.05 and two stars (**) indicate p…
	control
	0-0.1 s	0.1-0.2 s	0.2-0.3 s	0.3-0.4 s	0.4-0.5 s	0.5-0.6 s	0.6-0.7 s	0.7-0.8 s	0.8-0.9 s	0.9-1.0 s	1.0-1.1 s	1.1-1.2 s	1.2-1.3 s	1.3-1.4 s	1.4-1.5 s	1.5-1.6 s	1.6-1.7 s	1.7-1.8 s	1.8-1.9 s	1.9-2.0 s
	11	25	29.5	20	9.5	7	1.5	0.5	0	0.5	1	0	0	0.5	0	0.5	0.5	0.5	0.5	0
	0	0	0	0	0	0	0	0	0	0	0	0	0.556	0	0	0	0	0	0	0
	2.5	11	18.5	17.9	18.7	3.9	5.3	0.5	1.7	0	0	0.6	0.4	0.5	0	1.5	1	0	0	0
	TTX
	0-0.1 s	0.1-0.2 s	0.2-0.3 s	0.3-0.4 s	0.4-0.5 s	0.5-0.6 s	0.6-0.7 s	0.7-0.8 s	0.8-0.9 s	0.9-1.0 s	1.0-1.1 s	1.1-1.2 s	1.2-1.3 s	1.3-1.4 s	1.4-1.5 s	1.5-1.6 s	1.6-1.7 s	1.7-1.8 s	1.8-1.9 s	1.9-2.0 s
	24.5	36	38	26.5	12	2.5	0.5	0	0.5	0	1	1	0.5	1.5	0	0	0.5	0	1.5	0
	0	0	0	0	0	0	0	0	0	0	0	0	0	0	0	0	0	0	0	0
	1.5	11.3	31.4	39.9	21.9	8.5	1.1	2.4	0.5	0.5	0	0	0	0	0.5	0	0	0	0	0
Paired t test
P value	0.4669	0.4071	0.2002	0.2827	0.1896	0.991	0.3046	0.5886	0.6891	1	x	0.802	0.6895	0.7418	0.4226	0.2697	0.4226	0.4226	x	x
Significance
P3-5-L4	10Hz-2sec stimulation (spikes/s)
	control
	0-0.1 s	0.1-0.2 s	0.2-0.3 s	0.3-0.4 s	0.4-0.5 s	0.5-0.6 s	0.6-0.7 s	0.7-0.8 s	0.8-0.9 s	0.9-1.0 s	1.0-1.1 s	1.1-1.2 s	1.2-1.3 s	1.3-1.4 s	1.4-1.5 s	1.5-1.6 s	1.6-1.7 s	1.7-1.8 s	1.8-1.9 s	1.9-2.0 s
	10	33	72	26	19.5	11	2.5	1	2	1	1.5	1	2	1	1.5	0.5	0.5	1.5	2	0
	71.889	113.667	172.556	80.889	35.556	18.556	13.556	4.111	4.222	0.556	1.111	1.111	2.222	0	0	0.556	2.778	0.556	0.556	0.556
	51.7	74.7	146.7	191.7	206.4	143	89.1	51.4	28	14.3	10	7.9	7.4	6.1	3.1	5.5	3.6	2.4	1	0.5
	TTX
	0-0.1 s	0.1-0.2 s	0.2-0.3 s	0.3-0.4 s	0.4-0.5 s	0.5-0.6 s	0.6-0.7 s	0.7-0.8 s	0.8-0.9 s	0.9-1.0 s	1.0-1.1 s	1.1-1.2 s	1.2-1.3 s	1.3-1.4 s	1.4-1.5 s	1.5-1.6 s	1.6-1.7 s	1.7-1.8 s	1.8-1.9 s	1.9-2.0 s
	25	80	91	60	27	15.5	9.5	7	5	4	1.5	7.5	1.5	5	4.5	2	6	4	2	3
	55.7	104.3	196.8	140.5	48.2	28	7	4	1	1	0.5	0	0	0	0.5	0	0	0.5	0	0
	49.7	102.3	207.7	256.2	212.4	158	94.1	56.2	26.5	12.4	5.2	6.7	2.4	3.1	2.5	1	0	2	1.5	0.3
Paired t test
P value	0.9169	0.319	0.1193	0.0307	0.0494	0.0862	0.7094	0.1969	0.7862	0.7509	0.3544	0.6392	0.1886	0.8845	0.4599	0.5701	0.929	0.534	0.9568	0.5763
Significance				*	*
P3-5-L5	10Hz-2sec stimulation (spikes/s)
	control
	0-0.1 s	0.1-0.2 s	0.2-0.3 s	0.3-0.4 s	0.4-0.5 s	0.5-0.6 s	0.6-0.7 s	0.7-0.8 s	0.8-0.9 s	0.9-1.0 s	1.0-1.1 s	1.1-1.2 s	1.2-1.3 s	1.3-1.4 s	1.4-1.5 s	1.5-1.6 s	1.6-1.7 s	1.7-1.8 s	1.8-1.9 s	1.9-2.0 s
	1	6	6.5	7	2	0.5	0.5	0.5	0	0.5	0	0	0	0	0	0.5	0	0	0	0
	4.66667	12.5556	19.8889	11.2222	1.11111	2.77778	1.11111	0	0.333333	0.222222	0	0	0	0	0	0	0	0	0	0
	0	5.2	13.4	16.4	24	6.8	3.2	1	0.8	0.2	0.5	0	0	0	0	0.5	0	0	0	0
	TTX
	0-0.1 s	0.1-0.2 s	0.2-0.3 s	0.3-0.4 s	0.4-0.5 s	0.5-0.6 s	0.6-0.7 s	0.7-0.8 s	0.8-0.9 s	0.9-1.0 s	1.0-1.1 s	1.1-1.2 s	1.2-1.3 s	1.3-1.4 s	1.4-1.5 s	1.5-1.6 s	1.6-1.7 s	1.7-1.8 s	1.8-1.9 s	1.9-2.0 s
	1	13.5	8	5.5	3	1.5	0.5	0	0.5	0	0.5	0	0	0	0	0.5	0	0	0	0
	0.5	6.1	27.2	26.6	5.8	3.8	0	0	0	0	0	0.4	0.1	0	0	0	0	0	0	0
	0	6.1	23.9	36	25.3	13.2	5.5	0.5	0	0	0	0	0	0	0	0.5	0	0	0.5	0
Paired t test
P value	0.4226	0.887	0.1345	0.2256	0.1877	0.2585	0.7312	0.1835	0.6347	0.0861	1	0.4226	0.4226	x	x	x	x	x	0.4226	x
Significance
P6-8-L2/3	10Hz-2sec stimulation (spikes/s)
	control
	0-0.1 s	0.1-0.2 s	0.2-0.3 s	0.3-0.4 s	0.4-0.5 s	0.5-0.6 s	0.6-0.7 s	0.7-0.8 s	0.8-0.9 s	0.9-1.0 s	1.0-1.1 s	1.1-1.2 s	1.2-1.3 s	1.3-1.4 s	1.4-1.5 s	1.5-1.6 s	1.6-1.7 s	1.7-1.8 s	1.8-1.9 s	1.9-2.0 s
	14.5	40.9	68.6	85.7	52.2	55.1	35.2	33.8	38.8	36.4	26.9	24.9	19.9	20.4	13.2	8.8	12.7	9.5	5.5	4
	9.3	34.2	35.8	50.2	34	27.1	8.4	8.6	3.9	0.8	2.7	5.6	4.8	4.6	0.5	2.5	2.5	2.6	0.4	2.5
	9.5	27.8	41.8	45.7	51.8	43.2	40.1	25.7	32.2	24.7	16	21.1	14.5	10.7	9.3	12.6	17	11.8	9.5	6.7
	6.5	25.6	36	35.2	60.8	75.4	63.6	62.4	43.6	36.9	22.6	25.7	12.3	10.4	11	9	7	5	6.5	5.5
	0	0	2.9	0.6	2	1	0.8	1	0.7	0.5	0	0.5	0	0	0	0	0	0	0	0
	0	0	0.6	2.4	0.5	3.9	3.6	1.5	1.5	3	1.4	0.1	1	0	2	0.5	3.1	1.9	0.5	0
	TTX
	0-0.1 s	0.1-0.2 s	0.2-0.3 s	0.3-0.4 s	0.4-0.5 s	0.5-0.6 s	0.6-0.7 s	0.7-0.8 s	0.8-0.9 s	0.9-1.0 s	1.0-1.1 s	1.1-1.2 s	1.2-1.3 s	1.3-1.4 s	1.4-1.5 s	1.5-1.6 s	1.6-1.7 s	1.7-1.8 s	1.8-1.9 s	1.9-2.0 s
	1.9	12.4	19.6	34.8	40.6	36.5	39.1	29.2	18.6	18.8	11	8.5	8	2.5	9.9	3.6	3	1.5	0.5	0.5
	6.9	34.7	31.8	34.6	15	13.6	11.7	8	4.7	2.5	3.5	2	1	0.5	2	1	0.5	2.5	1	1
	5.6	14.7	22.7	21.6	22.8	19.1	16.7	9.4	5.9	3.3	5.2	5.6	3.4	1.5	2.5	5	4.5	2	1	1
	2.7	15.3	13.9	19	18.5	22.5	17.7	9.2	6.7	6.2	7.8	6	6.5	5.6	4.5	1.4	3	1.5	1	1.1
	0	1	0.5	0	1	0	0	0	2	0	0	0.5	0.5	0	0	0.5	0	0	0	0
	0	0	0	0.5	0	0	0	0	0	0	0	0	0	0	0	0	0	0	0	0
Paired t test
P value	0.1031	0.1351	0.0841	0.0596	0.0498	0.0557	0.2283	0.1871	0.0923	0.0779	0.0757	0.053	0.0463	0.0819	0.0933	0.0564	0.0457	0.0697	0.0917	0.0489
Significance					*								*				*			*
P6-8-L4	10Hz-2sec stimulation (spikes/s)
	control
	0-0.1 s	0.1-0.2 s	0.2-0.3 s	0.3-0.4 s	0.4-0.5 s	0.5-0.6 s	0.6-0.7 s	0.7-0.8 s	0.8-0.9 s	0.9-1.0 s	1.0-1.1 s	1.1-1.2 s	1.2-1.3 s	1.3-1.4 s	1.4-1.5 s	1.5-1.6 s	1.6-1.7 s	1.7-1.8 s	1.8-1.9 s	1.9-2.0 s
	47.4	104.5	137.4	156.9	120.9	86.9	76.7	54.5	45.5	45.4	30.4	23.7	21.6	19.5	22	16.8	16.8	15	13.2	13.1
	19.9	40.6	53.1	57.3	36.1	17.4	4.7	2	0.5	0.5	1	1.3	2.2	0.4	3.1	0	1	1	0	0
	15.2	50	52.7	53.5	46.9	36.9	36.5	26	25.7	18.2	13.6	17.5	19.6	12.8	16.8	14.3	17.1	10.7	15.1	3.7
	20.9	49.4	62	52.9	51.8	55.3	56	35.3	17.7	21.4	11.3	7.5	9.6	9.7	7.2	10	9.5	2	8	4
	13.6	47.5	53.1	63.3	73.9	76.3	89.5	51.5	33.6	19.2	14.1	8.2	6.6	3.9	7.5	7.6	7.4	6.3	13.7	10.8
	16.2	55.9	69.9	55.6	50	33.4	18.9	24.4	20.3	14.6	9.3	7.6	7.3	8.6	8.5	13	11	4.1	7.4	3
	TTX
	0-0.1 s	0.1-0.2 s	0.2-0.3 s	0.3-0.4 s	0.4-0.5 s	0.5-0.6 s	0.6-0.7 s	0.7-0.8 s	0.8-0.9 s	0.9-1.0 s	1.0-1.1 s	1.1-1.2 s	1.2-1.3 s	1.3-1.4 s	1.4-1.5 s	1.5-1.6 s	1.6-1.7 s	1.7-1.8 s	1.8-1.9 s	1.9-2.0 s
	20.9	52.3	82.6	111.7	119.9	89.1	63.4	43.2	26.9	20.3	19.3	16.5	15.9	9.5	21.3	15.2	8.1	9.9	9.5	9
	16.9	26.5	30.7	32.4	18.3	11.4	6.8	1.9	0.6	0.4	0.9	1	0.1	0.5	0.5	1	0.5	0.5	0	0
	16.7	44.2	49.7	37.5	33.6	25.6	17.9	6.6	6.7	2.7	7.3	4.8	2.7	3.3	3.4	6.5	5.2	5.1	4.2	2.2
	10.5	43.9	46.7	45.8	28.3	27	14.8	12.5	8.8	6.2	6	1.4	4.1	4	3.5	3.9	2.3	1.8	1.5	5.5
	9	33.5	42.5	42.8	32	27.9	12.8	11	9.9	12.2	8.8	3.2	5.6	4.5	4.3	2	2	1.9	2.6	0.5
	6	21.9	24.2	19.3	8	3.7	2.5	2	2	0	0.5	0.5	0.5	1.3	0.2	1	0.5	0	1.5	0.7
Paired t test
P value	0.0764	0.0393	0.0295	0.0069	0.0173	0.0447	0.0614	0.0166	0.009	0.0138	0.0099	0.0112	0.0404	0.0382	0.0391	0.0356	0.0069	0.0184	0.0148	0.1615
Significance		*	*	**	*	*		*	**	*	**	*	*	*	*	*	**	*	*
P6-8-L5	10Hz-2sec stimulation (spikes/s)
	control
	0-0.1 s	0.1-0.2 s	0.2-0.3 s	0.3-0.4 s	0.4-0.5 s	0.5-0.6 s	0.6-0.7 s	0.7-0.8 s	0.8-0.9 s	0.9-1.0 s	1.0-1.1 s	1.1-1.2 s	1.2-1.3 s	1.3-1.4 s	1.4-1.5 s	1.5-1.6 s	1.6-1.7 s	1.7-1.8 s	1.8-1.9 s	1.9-2.0 s
	3.8	27.7	31.4	32	32	34.2	22.4	17.5	9.3	7.7	5	6.5	6	3.5	1.5	1.5	2.5	2.5	1	1.5
	4.6	10.7	16.8	15.6	11.5	11.3	2	0.8	2	0.2	0.5	0	0	0	0	0	0	0.5	0	0
	16	39.7	39.8	23.2	21.4	14.2	17	10.7	5.6	8.4	7	8.5	11.5	9	8.9	8.1	13.7	10.1	8.2	2
	2.4	5.1	8.9	4.5	5.3	4.2	10	7.1	8.1	6.3	6.5	2.3	5.7	5	4.5	4	5.2	2.8	8	5
	42.3	79.2	64	56.2	46.9	67.1	53.4	42.8	23.5	16	9.5	10.1	5.5	6.1	5.9	7	3	9	11	14.1
	1.6	16.2	22	19.6	19.3	12.8	8.8	8.2	6.1	5.9	6.7	2.2	2.3	2.3	1	3	2.5	0.5	0.5	0
	TTX
	0-0.1 s	0.1-0.2 s	0.2-0.3 s	0.3-0.4 s	0.4-0.5 s	0.5-0.6 s	0.6-0.7 s	0.7-0.8 s	0.8-0.9 s	0.9-1.0 s	1.0-1.1 s	1.1-1.2 s	1.2-1.3 s	1.3-1.4 s	1.4-1.5 s	1.5-1.6 s	1.6-1.7 s	1.7-1.8 s	1.8-1.9 s	1.9-2.0 s
	3.5	11.5	12.7	16.3	18.7	12.6	12.1	6.5	2.6	3	2	0.5	0.5	1.5	2.5	0.5	2	2	0.5	1.9
	2.4	7.5	6.2	10.8	4.9	3	1.5	1	0.3	0.5	0.7	0.4	0.9	0.2	0	0	0	0	0	0
	20.5	47	42	28.6	21.5	10.9	5.8	5.8	3.4	3	2.5	1	0	2.6	5.9	5	2.5	3	2.5	0.5
	1	1	8.6	4.9	4	5.5	3	3.8	4	1.5	5.6	1.6	3.8	1.2	5.5	3	1.5	3.5	0.5	2.5
	30	66.1	68.7	37.1	29.4	24.3	7.9	13.4	8.6	17.7	10.8	5.5	3.9	7.1	7	3.5	4.2	4.8	7	2
	0.5	16.4	15.4	20.8	8.6	6.8	1	1.5	1	0	0.5	0.5	0	0	0.5	0	0	0	0.5	0
Paired t test
P value	0.3873	0.2276	0.2334	0.2357	0.0331	0.0994	0.09	0.0867	0.0326	0.0653	0.123	0.048	0.0953	0.0998	0.9215	0.022	0.189	0.1601	0.0767	0.2372
Significance					*				*			*				*
P14-16-L2/3	10Hz-2sec stimulation (spikes/s)
	control
	0-0.1 s	0.1-0.2 s	0.2-0.3 s	0.3-0.4 s	0.4-0.5 s	0.5-0.6 s	0.6-0.7 s	0.7-0.8 s	0.8-0.9 s	0.9-1.0 s	1.0-1.1 s	1.1-1.2 s	1.2-1.3 s	1.3-1.4 s	1.4-1.5 s	1.5-1.6 s	1.6-1.7 s	1.7-1.8 s	1.8-1.9 s	1.9-2.0 s
	51.8667	29.4667	1.86667	10.5333	3.46667	3.46667	9.33333	1.33333	0	0.666667	0	0	1.33333	0	1.33333	0.666667	0.666667	0	0.666667	4.66667
	107.8	59.4	88.3	52.5	35.4	24.6	20.9	9.7	17.9	10	9	8	6	3.5	7	11.5	6.5	5	3.5	7
	115.7	50	58.2	56.2	33.9	21.2	26.1	11.2	3.7	7.3	1.1	1.8	15.4	2.2	4.7	7.3	16.5	8	5.5	7.6
	124.2	52.2	56	39.1	21	21	15.6	15.8	8.1	5.5	6	4.5	4	0.5	1.5	1.5	0.5	5	11.6	16.4
	98.6	2.7	16.5	29.2	14	2.2	1.3	2.5	1.5	7	0.5	1	1.8	1.7	6	4	0.5	1.9	2.7	3.4
	67.1	4.5	15.7	11.2	16	8.2	7.3	1.5	8	7	5.9	13.6	5	3.8	4.7	2.4	3.1	5	1	1
	83.6	28.2	34.7	29.3	28.7	25.5	16.5	20.3	9.4	12.8	15.1	16	18	18.2	10.3	16.2	26.3	11	7.6	22.9
	TTX
	0-0.1 s	0.1-0.2 s	0.2-0.3 s	0.3-0.4 s	0.4-0.5 s	0.5-0.6 s	0.6-0.7 s	0.7-0.8 s	0.8-0.9 s	0.9-1.0 s	1.0-1.1 s	1.1-1.2 s	1.2-1.3 s	1.3-1.4 s	1.4-1.5 s	1.5-1.6 s	1.6-1.7 s	1.7-1.8 s	1.8-1.9 s	1.9-2.0 s
	25.3	8.3	10.3	14.3	6.8	5.5	4	2	1	1.5	0.5	0	0	0.7	0.3	0.5	1	0	0	0
	85.5	66.3	64.8	39.2	28.1	24.4	16.2	7.5	12	7.5	4.5	5.2	3.3	4	6	4.5	5	4	6.5	8.6
	71	47.5	30.1	12.9	29.7	18.8	11	11.1	7.9	6	6.9	9.6	8	8	3	3.5	4	3.5	3	2.5
	129.7	60	75.7	65.5	28	29.1	15.6	20.8	9.7	1.5	4.1	6.9	3	2	7.5	2.5	7	9	7.5	7.8
	74.5	4.5	12.7	21.7	16.9	7.2	4.5	1	2.5	0.5	0	7.5	0	0	0	0	0	1	1	2
	73.5	11.1	18	14.9	2	1	4	0.5	1	1	3.8	2.7	0	0	0	0	0	1.5	2	0.5
	87.3	39.6	36.9	24	37.2	22.1	26	16.8	10.5	15.5	12.5	10	9.3	7.2	7.1	7.4	9.5	12	12.5	13.5
Paired t test
P value	0.1008	0.7219	0.6325	0.5486	0.8682	0.8932	0.4686	0.7282	0.7301	0.113	0.5655	0.8714	0.0142	0.5861	0.2995	0.0345	0.2407	0.5364	0.9939	0.0424
Significance													*			*				*
P14-16-L4	10Hz-2sec stimulation (spikes/s)
	control
	0-0.1 s	0.1-0.2 s	0.2-0.3 s	0.3-0.4 s	0.4-0.5 s	0.5-0.6 s	0.6-0.7 s	0.7-0.8 s	0.8-0.9 s	0.9-1.0 s	1.0-1.1 s	1.1-1.2 s	1.2-1.3 s	1.3-1.4 s	1.4-1.5 s	1.5-1.6 s	1.6-1.7 s	1.7-1.8 s	1.8-1.9 s	1.9-2.0 s
	144.4	85.7333	38	53.7333	49.0667	34.5333	39.4667	18.8	15.3333	17.8667	6.8	13.3333	22.6667	8.8	19.0667	6.8	10.6667	6	12	25.3333
	88.2	81.4	93	65	48.3	42.1	32	27.7	31.2	28.9	28.4	24.7	12.4	13	6	16.1	14.9	15.8	18.4	23.5
	140.3	46.7	61.1	67.3	57.7	53.7	46.7	28	22	20.3	22.3	15.5	22.1	14.3	14.9	24.9	25.4	23.1	18	20.2
	126.2	43.7	71.2	67.6	43.1	34.7	42.4	41.2	28.3	23.3	29.4	17.5	23.5	10.5	7.5	8.5	12.4	21.3	38.9	31.7
	103.8	23	115	125.8	82.7	64	51	27.8	31.1	17.1	11.9	10.3	33	18.3	13.3	16.4	15.8	22.3	29.4	13.8
	137.6	30.7	62.3	54.5	68.8	47.9	34.8	35.3	41.6	54.4	32.6	50.9	24.3	30.3	23.9	32.4	25.7	39.7	26.8	37.3
	94.6	73.1	104	70.1	90.2	80.6	58	47.2	30.8	32	47.7	29.4	40.1	50.5	46.6	43.5	67.1	48.2	33.9	55.5
	TTX
	0-0.1 s	0.1-0.2 s	0.2-0.3 s	0.3-0.4 s	0.4-0.5 s	0.5-0.6 s	0.6-0.7 s	0.7-0.8 s	0.8-0.9 s	0.9-1.0 s	1.0-1.1 s	1.1-1.2 s	1.2-1.3 s	1.3-1.4 s	1.4-1.5 s	1.5-1.6 s	1.6-1.7 s	1.7-1.8 s	1.8-1.9 s	1.9-2.0 s
	136	69.7	52	81.9	60.4	42.8	48.7	22.5	19.5	10	16.4	8.1	8	11	3.5	13	12	9	3	1.3
	60.7	59.1	65.6	46.1	36.4	31.7	22.6	19	25	17.5	11.4	12.6	6.5	11.5	14	15.5	4.2	10.8	8.9	9.9
	109.7	82.1	71.9	70.4	74.7	61.7	31	26.6	22.2	21	14.2	19.5	9	19.5	17.1	12.3	11.1	20.9	27.8	22.1
	142.3	63.8	101.3	101.9	53.5	74.4	56.9	58.5	23	19.6	13.9	14	14.4	16.6	12.6	22.6	14.1	24.8	18.6	21.1
	86.2	25.5	94.1	93.6	70.9	48.1	37.2	12.7	20.3	4.7	2.5	12.5	4.5	5.4	3.6	5.5	2.5	7	7.7	10.8
	110.1	36.9	89.7	87.8	41.1	29.5	18.3	9.7	12	18.3	23.1	14.1	8	9.5	6.5	12	4.5	9	13.5	9
	88.1	77.1	103.8	95.8	91.7	60	77.3	45.4	21.8	59.6	47	37.3	37	32.7	18.1	25.9	32.6	38.8	29.6	33.5
Paired t test
P value	0.0587	0.5887	0.5882	0.3433	0.8021	0.8761	0.7733	0.4185	0.0955	0.4227	0.0811	0.3152	0.0063	0.2341	0.17	0.2651	0.0346	0.1281	0.0514	0.0153
Significance													**				*			*
P14-16-L5	10Hz-2sec stimulation (spikes/s)
	control
	0-0.1 s	0.1-0.2 s	0.2-0.3 s	0.3-0.4 s	0.4-0.5 s	0.5-0.6 s	0.6-0.7 s	0.7-0.8 s	0.8-0.9 s	0.9-1.0 s	1.0-1.1 s	1.1-1.2 s	1.2-1.3 s	1.3-1.4 s	1.4-1.5 s	1.5-1.6 s	1.6-1.7 s	1.7-1.8 s	1.8-1.9 s	1.9-2.0 s
	119.867	57.3333	27.3333	29.6	36.8	23.7333	18.5333	8.66667	13.2	15.7333	7.73333	7.33333	13.3333	12.6667	12.6667	9.33333	6.66667	14.1333	15.0667	25.0667
	90.7	62.9	54.2	47.6	36.1	26.7	19.4	27	26	23.8	27.1	23.2	15.5	15.5	12.7	14	14.6	20.7	20.7	21
	97	39.5	48.2	51.5	24.7	34.3	20.7	19.6	16.5	18.4	10.6	13.8	24.1	14.7	17.3	18.6	24	17.3	15.8	16.5
	99.2	37.9	52	46.5	22.3	13.7	30.6	28.7	16.5	13.4	19.7	12.4	15.2	10.1	4.6	8.1	9.5	18.2	25.7	33.2
	135.3	20.6	87.1	69.3	55.9	40.9	39	23	18.4	24.9	22	20.1	29.8	20.5	17.9	20	29.7	21.9	23.3	16.2
	142.3	23.9	43.5	35.8	50.7	30.2	33.6	31.3	43.1	58.6	36.7	43.6	32	26.7	23.4	30.9	30.1	38	28.1	31.6
	71.6	48.9	71.8	54.5	53.2	49.1	37.9	36.2	35.7	27.6	30.8	14.5	27.5	30.8	39.4	27.9	42.1	42.5	23.4	43.9
	TTX
	0-0.1 s	0.1-0.2 s	0.2-0.3 s	0.3-0.4 s	0.4-0.5 s	0.5-0.6 s	0.6-0.7 s	0.7-0.8 s	0.8-0.9 s	0.9-1.0 s	1.0-1.1 s	1.1-1.2 s	1.2-1.3 s	1.3-1.4 s	1.4-1.5 s	1.5-1.6 s	1.6-1.7 s	1.7-1.8 s	1.8-1.9 s	1.9-2.0 s
	102.7	47.5	44.6	48.5	34.2	38.7	29.2	20.6	18	15.6	11	12.1	7.3	6	9	14.1	12	8.6	9.1	5.7
	75.6	55.9	42.8	26.4	20.5	22.2	23.5	14.6	23.9	15.9	16.2	13.5	15.2	12.8	19.2	21	13.1	13.9	7.2	19.6
	74.6	43.4	34	27.1	32.6	20.9	17	18.8	10.2	9.2	5.8	8.6	3.7	10.2	7.8	6.2	11	11.2	13.2	18.4
	98.8	59.1	59.3	50.3	34.5	29.3	25.3	25.7	12.9	11.8	9.9	13.2	7.5	13	9.7	13.9	18.7	12.8	14.8	16.8
	91	21	65.9	58.9	45.5	39.7	25	11.7	19.4	7.9	6.5	13	9	4.7	9.2	12.6	5.8	18.4	8.2	13.4
	126.6	31.9	59	54.2	28.2	17.8	14	7.3	21.2	24.3	19.4	15.9	12.2	15.7	15.3	11.6	9.6	12.6	24.1	15.5
	81.5	59.2	78.9	69.5	73.2	64.8	55	32	17.1	49.4	38.8	25.7	25.5	27.8	15.8	18.1	31.8	29.5	29.8	26
Paired t test
P value	0.0589	0.3742	0.9931	0.9984	0.7987	0.6861	0.7672	0.1904	0.1267	0.3267	0.1091	0.3566	0.0183	0.0447	0.1693	0.2959	0.1526	0.0176	0.059	0.0241
Significance													*	*				*		*
P25-56-L2/3	10Hz-2sec stimulation (spikes/s)
	control
	0-0.1 s	0.1-0.2 s	0.2-0.3 s	0.3-0.4 s	0.4-0.5 s	0.5-0.6 s	0.6-0.7 s	0.7-0.8 s	0.8-0.9 s	0.9-1.0 s	1.0-1.1 s	1.1-1.2 s	1.2-1.3 s	1.3-1.4 s	1.4-1.5 s	1.5-1.6 s	1.6-1.7 s	1.7-1.8 s	1.8-1.9 s	1.9-2.0 s
	200	82.3	34.1	88.3	93.5	89	89.4	86.5	70.2	23.6	22.5	14.2	7.2	16.9	40.4	15.5	32.1	27	28.9	52
	144	18.1	21.4	26.2	56.4	19.4	7.3	19.5	17.2	36.5	34.9	35.4	27	5.5	19.9	16.2	30.9	31.2	47.9	30.1
	145.4	39.8	27.8	62.6	26.2	15.7	25.8	9.4	13.3	40.4	44.5	27.3	20.2	23.3	22.6	42.8	21.1	18.1	8.4	21.2
	59.7	15.8	2.5	6.2	9.8	2.5	5	0.5	1	5.5	0.5	1.5	1.5	6.7	11	9.8	0.5	8.5	2.3	6.2
	187.3	14	11.5	15.5	7.4	13.1	9.4	13.6	13	2.5	4	34.5	13.5	6	2	16.6	8.4	5	7.5	10
	TTX
	0-0.1 s	0.1-0.2 s	0.2-0.3 s	0.3-0.4 s	0.4-0.5 s	0.5-0.6 s	0.6-0.7 s	0.7-0.8 s	0.8-0.9 s	0.9-1.0 s	1.0-1.1 s	1.1-1.2 s	1.2-1.3 s	1.3-1.4 s	1.4-1.5 s	1.5-1.6 s	1.6-1.7 s	1.7-1.8 s	1.8-1.9 s	1.9-2.0 s
	204.333	111	67.4444	54.7778	49.8889	42.2222	48.4444	36.7778	41.7778	40.4444	53.1111	45.1111	35	35.2222	37.7778	55	27.1111	47.2222	71.8889	60.3333
	141	39	32.5	28.5	24	7	9	16.5	7	24	19.5	21.5	34	16.5	25	22.5	15.5	13	27.5	26.1
	146.6	66.5	35.1	31.7	20	18.1	9.8	22.6	11.8	23.5	7	9.5	9.7	52.1	20.2	1.5	13.6	11.2	4.2	17.3
	45	18	10.5	1	1	5.5	2	1.5	1	0	0	0	0.5	0.5	2	1	4	1	1.7	2.8
	157.1	31.8	9.5	1	17.2	2.8	17.3	10.1	7.6	12.4	1.6	7	11	10	5.5	0.5	1.5	5.5	2.5	1
Paired t test
P value	0.251	0.0148	0.1206	0.0798	0.166	0.2301	0.3096	0.4784	0.1513	0.8137	0.6732	0.5875	0.5587	0.1348	0.688	0.775	0.1069	0.7288	0.8222	0.451
Significance		*
P25-56-L4	10Hz-2sec stimulation (spikes/s)
	control
	0-0.1 s	0.1-0.2 s	0.2-0.3 s	0.3-0.4 s	0.4-0.5 s	0.5-0.6 s	0.6-0.7 s	0.7-0.8 s	0.8-0.9 s	0.9-1.0 s	1.0-1.1 s	1.1-1.2 s	1.2-1.3 s	1.3-1.4 s	1.4-1.5 s	1.5-1.6 s	1.6-1.7 s	1.7-1.8 s	1.8-1.9 s	1.9-2.0 s
	111	46.1	25.7	71.2	60	71.6	71.4	71.7	52.8	25.2	28	15.3	15.3	13.9	24.7	14.7	22.5	22	14.2	29.7
	156.2	25.6	38.5	63.1	83.9	29.7	14.6	38.4	34	54.2	57.5	41	31.7	12.8	42.1	24.5	35.6	34.8	49	37.3
	161.2	54.7	65	74.8	42.9	42.9	47.7	21.8	30.3	53.7	57.2	40	32.8	37.4	36.1	65.1	28.8	29.3	24.4	26
	119.3	89.4	75.1	63.1	63.1	40.8	33.7	20.5	25	21.5	21.4	16.6	19.5	19.4	37.6	20.5	15.5	34.5	17.1	22.9
	164.7	51.3	44.8	47.3	33.2	28.5	25	23.5	19.4	7.6	24.9	47.1	24.4	16.6	13.5	32.9	26.3	20.8	23.9	21.6
	TTX
	0-0.1 s	0.1-0.2 s	0.2-0.3 s	0.3-0.4 s	0.4-0.5 s	0.5-0.6 s	0.6-0.7 s	0.7-0.8 s	0.8-0.9 s	0.9-1.0 s	1.0-1.1 s	1.1-1.2 s	1.2-1.3 s	1.3-1.4 s	1.4-1.5 s	1.5-1.6 s	1.6-1.7 s	1.7-1.8 s	1.8-1.9 s	1.9-2.0 s
	140.778	90.8889	77.3333	67.6667	52	61.2222	53.6667	43.6667	36.8889	41.8889	29.7778	32.4444	24.4444	34.3333	35.5556	38.8889	28.4444	40.7778	61.3333	38.3333
	169	84	81.5	72.5	72	55.5	43	49	20.5	49.5	35	57.5	39.5	43	54	63.5	39	26.5	44.5	44.1
	169.5	79	53.7	64.1	39.2	29.9	37.5	35	19.1	34.4	25.5	17.5	33.5	52.8	28.8	11	32.5	24.9	15	31.1
	94.2	96.9	80.7	63	56	41.2	34	31.8	26	21	21.5	13	19.5	21.5	19.5	17.5	24.8	18.2	18.5	23.8
	156.5	84.9	57.4	33.5	35.2	27.3	33.3	27.2	16.9	28.1	12.5	19	34.7	21.1	12.7	12	15	25	14.5	14.5
Paired t test
P value	0.7265	0.0178	0.1596	0.4121	0.0698	0.9646	0.8316	0.794	0.0614	0.7451	0.1149	0.6863	0.0622	0.0485	0.9089	0.8661	0.5663	0.8504	0.662	0.364
Significance		*												*
P25-56-L5	10Hz-2sec stimulation (spikes/s)
	control
	0-0.1 s	0.1-0.2 s	0.2-0.3 s	0.3-0.4 s	0.4-0.5 s	0.5-0.6 s	0.6-0.7 s	0.7-0.8 s	0.8-0.9 s	0.9-1.0 s	1.0-1.1 s	1.1-1.2 s	1.2-1.3 s	1.3-1.4 s	1.4-1.5 s	1.5-1.6 s	1.6-1.7 s	1.7-1.8 s	1.8-1.9 s	1.9-2.0 s
	142	55.2	37.2	53.8	49.4	37.8	39.6	44.4	30.6	18.3	16.4	15.5	12	30.1	27	17.1	24.5	21.1	24.3	35.3
	129.2	32.6	32	45.8	56.2	16.1	11.9	25	27.4	41.8	39.2	26.7	29.1	22.4	43.3	21.2	32.7	29.8	33.2	31.8
	163.5	32.6	35.9	51.8	42.7	42.3	48.4	34.4	28.8	48.3	61.2	36.5	22.2	35	42	56.4	26.6	36.3	39	38.5
	138	27.5	18	28.5	25.5	26.8	19.7	19.2	16	28.3	7.5	7	10.5	20.5	25.9	12.6	8.3	14.2	12.4	27
	195.4	46.7	48.4	57.6	46.6	33.2	26.7	35.2	28.2	22.6	43.1	51.2	47.7	45.7	29.2	51.7	31.7	36	47.2	36
	TTX
	0-0.1 s	0.1-0.2 s	0.2-0.3 s	0.3-0.4 s	0.4-0.5 s	0.5-0.6 s	0.6-0.7 s	0.7-0.8 s	0.8-0.9 s	0.9-1.0 s	1.0-1.1 s	1.1-1.2 s	1.2-1.3 s	1.3-1.4 s	1.4-1.5 s	1.5-1.6 s	1.6-1.7 s	1.7-1.8 s	1.8-1.9 s	1.9-2.0 s
	140.667	63.4444	31.1111	30.1111	20.5556	18.6667	28.2222	27.3333	33.7778	30.4444	36.8889	25.4444	23.1111	22.3333	25.4444	31.7778	23	35.7778	53.8889	31.1111
	125	56	66.5	38	35	38.5	30	23.5	7	31.5	22.5	35	31.5	27.5	33.5	23	22	16	23.5	32
	171.4	85.1	60.9	76.3	46	47	40.2	51	31.4	48	46.5	42.4	54.6	83.6	36	22.5	50	39.9	35	49.9
	117.4	40.7	25.4	18.8	25	21.1	28.4	25.9	1.1	8.3	4.2	2	8	3.6	16.4	6.2	12.2	8.6	28.1	47.4
	186.8	86	44.4	28.9	36.9	32.8	36.4	40.4	32	52.2	26.6	53.6	53.3	42.2	27.3	21.2	37.5	41.2	21.7	28.4
Paired t test
P value	0.3145	0.0294	0.2282	0.3841	0.1341	0.9588	0.581	0.7395	0.3771	0.8099	0.436	0.1794	0.1815	0.6783	0.0316	0.3099	0.4964	0.8751	0.906	0.48
Significance		*													*
